# Supplementary material for: Sosuga Virus Detected in Egyptian Rousette Bats (Rousettus aegyptiacus) in Sierra Leone
Source: Viruses. 2024 Apr 22;16(4):648. doi: 10.3390/v16040648 (PMC11054331; doi:10.3390/v16040648)
Supplement: Supplementary file 1 [file viruses-16-00648-s001.zip]

Archive with 3 entries (3 files):
- Table S1.pdf
- Table S2 Bat capture totals.pdf
- Table S3_GenBank.pdf
